# Supplementary material for: Variation in the Floral Morphology of Prosthechea karwinskii (Orchidaceae), a Mexican Endemic Orchid at Risk
Source: Plants (Basel). 2024 Jul 20;13(14):1984. doi: 10.3390/plants13141984 (PMC11280756; doi:10.3390/plants13141984)
Supplement: Supplementary file 1 [file plants-13-01984-s001.zip]

Archive with 1 entries (1 files):
- plants-3098308-supplementary.pdf
